# Supplementary material for: Phenolic content discrimination in Thai holy basil using hyperspectral data analysis and machine learning techniques
Source: PLoS One. 2024 Oct 2;19(10):e0309132. doi: 10.1371/journal.pone.0309132 (PMC11446419; doi:10.1371/journal.pone.0309132)
Supplement: S4 Table — (XLSX) [file pone.0309132.s004.xlsx]

## Sheet: TableS3
Table S3. The complete list of samples with predicted scores.
Accession ID	Score	Class	Phenolic (mg GAE/gDW)	Cut	Code	Location
3-PS_Tray_090-OC063	0.995553	1	33.1466	3	OC063	Chai Badan, Lopburi
3-PS_Tray_111-OC194	0.993132	1	30.122	3	OC194	Udon Thani
3-PS_Tray_094-OC064	0.992626	1	31.6475	3	OC064	Roi Et
3-PS_Tray_082-OC057	0.990362	1	30.0168	3	OC057	Damnoen saduak, Ratchaburi
3-PS_Tray_200-Green	0.989631	1	36.5657	3	Green	Chia Tai Co. Ltd., Bangkok, Thailand
3-PS_Tray_097-OC072	0.988402	1	28.4914	3	OC072	Wat Phleng, Ratchaburi
3-PS_Tray_108-OC135	0.988016	1	29.1489	3	OC135	Mueang Phitsanulok, Phitsanulok
3-PS_Tray_115-OC195	0.98785	1	26.4926	3	OC195	Kumphawapi, Udon thani
3-PS_Tray_091-OC063	0.987405	1	29.9905	3	OC063	Chai Badan, Lopburi
3-PS_Tray_193-OC148	0.98613	1	34.3301	3	OC148	Mae Lao, Chiang Rai
3-PS_Tray_147-OC130	0.978478	0	15.2517	3	OC130	Mueang Lampang, Lampang
3-PS_Tray_107-OC113	0.977096	1	31.2793	3	OC113	Mueang Rayong, Rayong
3-PS_Tray_194-OC148	0.976076	1	30.2725	3	OC148	Mae Lao, Chiang Rai
2-PS_Tray_211-Green	0.972296	1	26.1395	2	Green	Chia Tai Co. Ltd., Bangkok, Thailand
2-PS_Tray_208-Green	0.971675	1	24.1623	2	Green	Chia Tai Co. Ltd., Bangkok, Thailand
3-PS_Tray_180-OC141	0.967488	1	27.5972	3	OC141	Mueang Phrae, Phrae
2-PS_Tray_146-OC130	0.966131	1	25.9928	2	OC130	Mueang Lampang, Lampang
2-PS_Tray_175-OC141	0.956178	1	27.8602	2	OC141	Mueang Phrae, Phrae
3-PS_Tray_104-OC081	0.954012	1	33.5937	3	OC081	Bang Klam, Songkhla
3-PS_Tray_196-OC148	0.953554	1	30.5954	3	OC148	Mae Lao, Chiang Rai
3-PS_Tray_113-OC194	0.95004	1	30.122	3	OC194	Udon Thani
3-PS_Tray_087-OC059	0.949984	1	34.0408	3	OC059	Kamphaeng Saen, Nakhon Pathom
3-PS_Tray_184-OC141	0.946878	1	26.44	3	OC141	Mueang Phrae, Phrae
3-PS_Tray_183-OC141	0.945195	1	28.3862	3	OC141	Mueang Phrae, Phrae
3-PS_Tray_188-OC141	0.942262	1	28.0811	3	OC141	Mueang Phrae, Phrae
2-PS_Tray_214-Red	0.941742	1	31.1478	2	Red	BENJAMITR ENTERPRISE (1991) CO., LTD.
3-PS_Tray_100-OC072	0.939217	1	37.4336	3	OC072	Wat Phleng, Ratchaburi
3-PS_Tray_116-OC195	0.93268	1	23.6679	3	OC195	Kumphawapi, Udon thani
3-PS_Tray_192-OC148	0.930492	1	29.0437	3	OC148	Mae Lao, Chiang Rai
3-PS_Tray_199-OC148	0.92304	1	31.8316	3	OC148	Mae Lao, Chiang Rai
3-PS_Tray_122-OC099	0.920043	0	15.1412	3	OC099	Bangsaphan, Prachuap Khiri Khan
3-PS_Tray_209-Green	0.917923	0	22.5028	3	Green	Chia Tai Co. Ltd., Bangkok, Thailand
3-PS_Tray_096-OC064	0.917217	1	28.9122	3	OC064	Roi Et
3-PS_Tray_214-Red	0.914068	1	36.5657	3	Red	BENJAMITR ENTERPRISE (1991) CO., LTD.
3-PS_Tray_135-OC108	0.910644	1	31.779	3	OC108	Leam Sing, Chanthaburi
3-PS_Tray_210-Green	0.909979	1	33.5411	3	Green	Chia Tai Co. Ltd., Bangkok, Thailand
2-PS_Tray_209-Green	0.909476	1	31.3845	2	Green	Chia Tai Co. Ltd., Bangkok, Thailand
3-PS_Tray_174-OC139	0.907377	1	26.7757	3	OC139	Banphot Phisai, Nakhon Sawan
3-PS_Tray_127-OC105	0.906293	1	32.5417	3	OC105	Mueang Rayong, Rayong
3-PS_Tray_112-OC194	0.904655	1	30.2535	3	OC194	Udon Thani
2-PS_Tray_207-Green	0.90096	0	20.8353	2	Green	Chia Tai Co. Ltd., Bangkok, Thailand
3-PS_Tray_179-OC141	0.900199	1	27.8602	3	OC141	Mueang Phrae, Phrae
2-PS_Tray_196-OC148	0.895427	0	10.4518	2	OC148	Mae Lao, Chiang Rai
3-PS_Tray_089-OC063	0.892782	1	30.2009	3	OC063	Chai Badan, Lopburi
3-PS_Tray_109-OC135	0.888757	1	29.9642	3	OC135	Mueang Phitsanulok, Phitsanulok
3-PS_Tray_169-OC139	0.885059	1	26.9397	3	OC139	Banphot Phisai, Nakhon Sawan
3-PS_Tray_207-Green	0.884153	1	27.2553	3	Green	Chia Tai Co. Ltd., Bangkok, Thailand
2-PS_Tray_210-Green	0.882241	1	31.5423	2	Green	Chia Tai Co. Ltd., Bangkok, Thailand
2-PS_Tray_150-OC130	0.882007	1	25.7824	2	OC130	Mueang Lampang, Lampang
2-PS_Tray_144-OC130	0.876573	0	23.2655	2	OC130	Mueang Lampang, Lampang
2-PS_Tray_154-OC130	0.875513	1	36.8813	2	OC130	Mueang Lampang, Lampang
3-PS_Tray_208-Green	0.862091	1	37.1706	3	Green	Chia Tai Co. Ltd., Bangkok, Thailand
3-PS_Tray_177-OC141	0.861958	1	27.0449	3	OC141	Mueang Phrae, Phrae
3-PS_Tray_198-OC148	0.852197	1	29.9116	3	OC148	Mae Lao, Chiang Rai
3-PS_Tray_152-OC130	0.845196	1	35.8293	3	OC130	Mueang Lampang, Lampang
3-PS_Tray_103-OC081	0.841785	1	30.9111	3	OC081	Bang Klam, Songkhla
2-PS_Tray_149-OC130	0.836908	1	24.4069	2	OC130	Mueang Lampang, Lampang
2-PS_Tray_188-OC141	0.827866	0	13.3738	2	OC141	Mueang Phrae, Phrae
3-PS_Tray_141-OC130	0.826599	0	8.37936	3	OC130	Mueang Lampang, Lampang
3-PS_Tray_101-OC081	0.820708	1	39.8795	3	OC081	Bang Klam, Songkhla
3-PS_Tray_211-Green	0.818653	1	28.4388	3	Green	Chia Tai Co. Ltd., Bangkok, Thailand
2-PS_Tray_182-OC141	0.81594	1	24.186	2	OC141	Mueang Phrae, Phrae
3-PS_Tray_150-OC130	0.811467	1	23.5048	3	OC130	Mueang Lampang, Lampang
3-PS_Tray_140-OC130	0.810132	1	31.0163	3	OC130	Mueang Lampang, Lampang
3-PS_Tray_133-OC106	0.805906	1	39.5639	3	OC106	Mueang Chanthaburi, Chanthaburi
3-PS_Tray_195-OC148	0.804565	1	35.6452	3	OC148	Mae Lao, Chiang Rai
3-PS_Tray_204-Green	0.797706	1	34.1986	3	Green	Chia Tai Co. Ltd., Bangkok, Thailand
2-PS_Tray_206-Green	0.793575	1	30.0168	2	Green	Chia Tai Co. Ltd., Bangkok, Thailand
2-PS_Tray_176-OC141	0.792829	1	31.6738	2	OC141	Mueang Phrae, Phrae
3-PS_Tray_197-OC148	0.792248	1	23.3786	3	OC148	Mae Lao, Chiang Rai
2-PS_Tray_213-Red	0.774086	1	32.1209	2	Red	BENJAMITR ENTERPRISE (1991) CO., LTD.
3-PS_Tray_201-Green	0.773756	0	22.537	3	Green	Chia Tai Co. Ltd., Bangkok, Thailand
3-PS_Tray_149-OC130	0.768892	1	31.516	3	OC130	Mueang Lampang, Lampang
3-PS_Tray_138-OC130	0.76884	1	33.3833	3	OC130	Mueang Lampang, Lampang
2-PS_Tray_152-OC130	0.763603	1	26.44	2	OC130	Mueang Lampang, Lampang
2-PS_Tray_156-OC130	0.756119	0	23.0077	2	OC130	Mueang Lampang, Lampang
3-PS_Tray_206-Green	0.754364	1	24.2517	3	Green	Chia Tai Co. Ltd., Bangkok, Thailand
3-PS_Tray_084-OC057	0.750075	1	32.9625	3	OC057	Damnoen saduak, Ratchaburi
2-PS_Tray_153-OC130	0.747807	1	31.2793	2	OC130	Mueang Lampang, Lampang
3-PS_Tray_187-OC141	0.742592	1	33.6726	3	OC141	Mueang Phrae, Phrae
3-PS_Tray_176-OC141	0.740432	1	29.8064	3	OC141	Mueang Phrae, Phrae
2-PS_Tray_170-OC139	0.714115	0	22.0846	2	OC139	Banphot Phisai, Nakhon Sawan
3-PS_Tray_139-OC130	0.711997	1	31.9368	3	OC130	Mueang Lampang, Lampang
3-PS_Tray_170-OC139	0.706792	0	22.6211	3	OC139	Banphot Phisai, Nakhon Sawan
3-PS_Tray_156-OC130	0.695953	1	33.357	3	OC130	Mueang Lampang, Lampang
3-PS_Tray_093-OC064	0.695444	1	29.4908	3	OC064	Roi Et
2-PS_Tray_179-OC141	0.694939	1	32.6206	2	OC141	Mueang Phrae, Phrae
3-PS_Tray_190-OC141	0.693194	1	27.3605	3	OC141	Mueang Phrae, Phrae
3-PS_Tray_153-OC130	0.691578	1	31.0163	3	OC130	Mueang Lampang, Lampang
2-PS_Tray_138-OC130	0.688094	1	36.1712	2	OC130	Mueang Lampang, Lampang
3-PS_Tray_185-OC141	0.678261	1	27.8865	3	OC141	Mueang Phrae, Phrae
2-PS_Tray_187-OC141	0.677711	0	20.4408	2	OC141	Mueang Phrae, Phrae
2-PS_Tray_081-OC057	0.677244	0	17.0375	2	OC057	Damnoen saduak, Ratchaburi
2-PS_Tray_140-OC130	0.675542	1	34.3301	2	OC130	Mueang Lampang, Lampang
3-PS_Tray_164-OC133	0.669008	0	21.9031	3	OC133	Den Chai, Phrae
2-PS_Tray_118-OC095	0.658986	0	15.825	2	OC095	Krabure, Ranong
3-PS_Tray_212-Red	0.656662	1	32.1472	3	Red	BENJAMITR ENTERPRISE (1991) CO., LTD.
2-PS_Tray_145-OC130	0.653929	1	40.5634	2	OC130	Mueang Lampang, Lampang
3-PS_Tray_110-OC135	0.650894	1	33.6463	3	OC135	Mueang Phitsanulok, Phitsanulok
2-PS_Tray_204-Green	0.65004	1	26.5978	2	Green	Chia Tai Co. Ltd., Bangkok, Thailand
3-PS_Tray_151-OC130	0.645879	1	30.99	3	OC130	Mueang Lampang, Lampang
3-PS_Tray_178-OC141	0.6436	0	20.1173	3	OC141	Mueang Phrae, Phrae
2-PS_Tray_171-OC139	0.641346	0	23.2681	2	OC139	Banphot Phisai, Nakhon Sawan
2-PS_Tray_178-OC141	0.629647	1	23.8967	2	OC141	Mueang Phrae, Phrae
2-PS_Tray_147-OC130	0.627571	1	28.7807	2	OC130	Mueang Lampang, Lampang
2-PS_Tray_151-OC130	0.619427	1	27.8339	2	OC130	Mueang Lampang, Lampang
3-PS_Tray_124-OC102	0.616526	1	26.4926	3	OC102	Bangsaphan, Prachuap Khiri Khan
3-PS_Tray_128-OC105	0.601974	1	31.779	3	OC105	Mueang Rayong, Rayong
3-PS_Tray_102-OC081	0.597061	1	26.6241	3	OC081	Bang Klam, Songkhla
2-PS_Tray_201-Green	0.59618	1	23.8415	2	Green	Chia Tai Co. Ltd., Bangkok, Thailand
2-PS_Tray_169-OC139	0.586182	0	20.9168	2	OC139	Banphot Phisai, Nakhon Sawan
2-PS_Tray_202-Green	0.5755	0	18.4367	2	Green	Chia Tai Co. Ltd., Bangkok, Thailand
2-PS_Tray_161-OC133	0.572804	1	26.8345	2	OC133	Den Chai, Phrae
3-PS_Tray_083-OC057	0.566157	1	34.3564	3	OC057	Damnoen saduak, Ratchaburi
2-PS_Tray_177-OC141	0.560733	1	23.4049	2	OC141	Mueang Phrae, Phrae
2-PS_Tray_157-OC133	0.559897	1	28.8596	2	OC133	Den Chai, Phrae
2-PS_Tray_128-OC105	0.559467	1	29.9642	2	OC105	Mueang Rayong, Rayong
2-PS_Tray_141-OC130	0.546117	0	22.2555	2	OC130	Mueang Lampang, Lampang
3-PS_Tray_191-OC141	0.53217	1	24.4201	3	OC141	Mueang Phrae, Phrae
2-PS_Tray_186-OC141	0.525162	1	35.1191	2	OC141	Mueang Phrae, Phrae
3-PS_Tray_202-Green	0.518638	1	37.1706	3	Green	Chia Tai Co. Ltd., Bangkok, Thailand
2-PS_Tray_180-OC141	0.513337	0	22.842	2	OC141	Mueang Phrae, Phrae
3-PS_Tray_171-OC139	0.507673	1	30.5165	3	OC139	Banphot Phisai, Nakhon Sawan
2-PS_Tray_193-OC148	0.499686	0	23.1392	2	OC148	Mae Lao, Chiang Rai
2-PS_Tray_142-OC130	0.496984	1	28.5177	2	OC130	Mueang Lampang, Lampang
2-PS_Tray_139-OC130	0.485729	1	30.4902	2	OC130	Mueang Lampang, Lampang
3-PS_Tray_168-OC139	0.477946	1	27.9391	3	OC139	Banphot Phisai, Nakhon Sawan
3-PS_Tray_186-OC141	0.474855	1	24.3254	3	OC141	Mueang Phrae, Phrae
3-PS_Tray_172-OC139	0.47154	0	23.0682	3	OC139	Banphot Phisai, Nakhon Sawan
3-PS_Tray_155-OC130	0.470743	1	28.6229	3	OC130	Mueang Lampang, Lampang
2-PS_Tray_199-OC148	0.465153	1	31.516	2	OC148	Mae Lao, Chiang Rai
3-PS_Tray_167-OC139	0.461348	0	22.6395	3	OC139	Banphot Phisai, Nakhon Sawan
2-PS_Tray_135-OC108	0.454542	1	27.1764	2	OC108	Leam Sing, Chanthaburi
2-PS_Tray_183-OC141	0.450515	0	22.5475	2	OC141	Mueang Phrae, Phrae
2-PS_Tray_200-Green	0.449075	1	28.4388	2	Green	Chia Tai Co. Ltd., Bangkok, Thailand
3-PS_Tray_154-OC130	0.430568	1	23.8704	3	OC130	Mueang Lampang, Lampang
2-PS_Tray_168-OC139	0.429857	0	22.6474	2	OC139	Banphot Phisai, Nakhon Sawan
2-PS_Tray_085-OC059	0.429669	0	16.7324	2	OC059	Kamphaeng Saen, Nakhon Pathom
3-PS_Tray_166-OC133	0.428989	1	25.2643	3	OC133	Den Chai, Phrae
2-PS_Tray_160-OC133	0.4271	1	24.7304	2	OC133	Den Chai, Phrae
2-PS_Tray_164-OC133	0.424521	1	26.3611	2	OC133	Den Chai, Phrae
3-PS_Tray_175-OC141	0.423409	1	30.4902	3	OC141	Mueang Phrae, Phrae
3-PS_Tray_095-OC064	0.41502	1	29.333	3	OC064	Roi Et
2-PS_Tray_143-OC130	0.413419	1	23.4101	2	OC130	Mueang Lampang, Lampang
3-PS_Tray_137-OC130	0.407838	1	23.8441	3	OC130	Mueang Lampang, Lampang
2-PS_Tray_174-OC139	0.406765	1	24.1991	2	OC139	Banphot Phisai, Nakhon Sawan
2-PS_Tray_158-OC133	0.404997	1	29.5434	2	OC133	Den Chai, Phrae
2-PS_Tray_212-Red	0.393193	1	23.539	2	Red	BENJAMITR ENTERPRISE (1991) CO., LTD.
3-PS_Tray_161-OC133	0.392831	0	11.5985	3	OC133	Den Chai, Phrae
2-PS_Tray_184-OC141	0.389444	1	25.8876	2	OC141	Mueang Phrae, Phrae
2-PS_Tray_167-OC139	0.388567	1	29.9379	2	OC139	Banphot Phisai, Nakhon Sawan
2-PS_Tray_132-OC106	0.36174	1	25.7062	2	OC106	Mueang Chanthaburi, Chanthaburi
3-PS_Tray_099-OC072	0.342049	1	30.8585	3	OC072	Wat Phleng, Ratchaburi
2-PS_Tray_133-OC106	0.336598	1	29.2541	2	OC106	Mueang Chanthaburi, Chanthaburi
2-PS_Tray_117-OC095	0.332793	0	15.754	2	OC095	Krabure, Ranong
2-PS_Tray_120-OC095	0.324385	0	18.6287	2	OC095	Krabure, Ranong
3-PS_Tray_114-OC195	0.31685	0	22.8499	3	OC195	Kumphawapi, Udon thani
3-PS_Tray_165-OC133	0.314213	1	25.4484	3	OC133	Den Chai, Phrae
2-PS_Tray_122-OC099	0.313092	0	19.1547	2	OC099	Bangsaphan, Prachuap Khiri Khan
2-PS_Tray_131-OC106	0.307818	0	23.0498	2	OC106	Mueang Chanthaburi, Chanthaburi
3-PS_Tray_143-OC130	0.306195	0	10.7543	3	OC130	Mueang Lampang, Lampang
2-PS_Tray_126-OC104	0.302707	0	22.5527	2	OC104	Mueang Rayong, Rayong
3-PS_Tray_131-OC106	0.299686	1	34.2249	3	OC106	Mueang Chanthaburi, Chanthaburi
2-PS_Tray_173-OC139	0.291173	1	27.3868	2	OC139	Banphot Phisai, Nakhon Sawan
2-PS_Tray_191-OC141	0.285039	0	9.96791	2	OC141	Mueang Phrae, Phrae
3-PS_Tray_159-OC133	0.259507	0	15.9197	3	OC133	Den Chai, Phrae
3-PS_Tray_119-OC095	0.257543	0	18.3157	3	OC095	Krabure, Ranong
2-PS_Tray_125-OC104	0.255695	0	22.7894	2	OC104	Mueang Rayong, Rayong
2-PS_Tray_159-OC133	0.255115	1	26.2559	2	OC133	Den Chai, Phrae
3-PS_Tray_142-OC130	0.248735	0	7.66661	3	OC130	Mueang Lampang, Lampang
2-PS_Tray_172-OC139	0.242163	1	34.0671	2	OC139	Banphot Phisai, Nakhon Sawan
2-PS_Tray_190-OC141	0.232972	0	22.2613	2	OC141	Mueang Phrae, Phrae
2-PS_Tray_197-OC148	0.219928	0	23.1708	2	OC148	Mae Lao, Chiang Rai
2-PS_Tray_192-OC148	0.218076	0	11.012	2	OC148	Mae Lao, Chiang Rai
2-PS_Tray_136-OC130	0.213574	0	16.8087	2	OC130	Mueang Lampang, Lampang
2-PS_Tray_166-OC133	0.212013	0	22.1451	2	OC133	Den Chai, Phrae
2-PS_Tray_089-OC063	0.204324	0	13.8709	2	OC063	Chai Badan, Lopburi
2-PS_Tray_121-OC097	0.203375	0	16.3116	2	OC097	Bangsaphan, Prachuap Khiri Khan
2-PS_Tray_127-OC105	0.196096	1	31.2267	2	OC105	Mueang Rayong, Rayong
2-PS_Tray_092-OC063	0.195429	0	10.2072	2	OC063	Chai Badan, Lopburi
2-PS_Tray_091-OC063	0.192342	0	12.2683	2	OC063	Chai Badan, Lopburi
2-PS_Tray_165-OC133	0.185925	0	21.5822	2	OC133	Den Chai, Phrae
2-PS_Tray_082-OC057	0.176173	0	13.2344	2	OC057	Damnoen saduak, Ratchaburi
2-PS_Tray_119-OC095	0.175845	0	19.4493	2	OC095	Krabure, Ranong
3-PS_Tray_158-OC133	0.169613	0	19.0837	3	OC133	Den Chai, Phrae
2-PS_Tray_185-OC141	0.165255	1	29.4645	2	OC141	Mueang Phrae, Phrae
2-PS_Tray_083-OC057	0.165181	0	19.3625	2	OC057	Damnoen saduak, Ratchaburi
2-PS_Tray_084-OC057	0.164777	0	20.0726	2	OC057	Damnoen saduak, Ratchaburi
3-PS_Tray_144-OC130	0.162181	0	13.195	3	OC130	Mueang Lampang, Lampang
2-PS_Tray_137-OC130	0.139644	1	34.8298	2	OC130	Mueang Lampang, Lampang
2-PS_Tray_090-OC063	0.136603	0	12.7268	2	OC063	Chai Badan, Lopburi
3-PS_Tray_117-OC095	0.136028	0	13.3239	3	OC095	Krabure, Ranong
2-PS_Tray_123-OC101	0.134917	0	19.8438	2	OC101	Bangsaphan, Prachuap Khiri Khan
2-PS_Tray_195-OC148	0.128434	0	19.0591	2	OC148	Mae Lao, Chiang Rai
2-PS_Tray_189-OC141	0.128017	0	12.9083	2	OC141	Mueang Phrae, Phrae
3-PS_Tray_148-OC130	0.127536	0	6.90653	3	OC130	Mueang Lampang, Lampang
2-PS_Tray_194-OC148	0.126586	0	10.2598	2	OC148	Mae Lao, Chiang Rai
3-PS_Tray_136-OC130	0.111383	0	22.5054	3	OC130	Mueang Lampang, Lampang
3-PS_Tray_118-OC095	0.102991	1	26.2033	3	OC095	Krabure, Ranong
2-PS_Tray_198-OC148	0.0894639	0	15.257	2	OC148	Mae Lao, Chiang Rai
3-PS_Tray_120-OC095	0.0838796	1	24.3122	3	OC095	Krabure, Ranong
2-PS_Tray_104-OC081	0.0831854	0	16.522	2	OC081	Bang Klam, Songkhla
3-PS_Tray_160-OC133	0.0621692	0	14.368	3	OC133	Den Chai, Phrae
2-PS_Tray_110-OC135	0.046434	0	18.584	2	OC135	Mueang Phitsanulok, Phitsanulok
2-PS_Tray_093-OC064	0.0456489	0	19.1389	2	OC064	Roi Et
2-PS_Tray_100-OC072	0.0456437	0	17.311	2	OC072	Wat Phleng, Ratchaburi
2-PS_Tray_101-OC081	0.0450586	0	15.2044	2	OC081	Bang Klam, Songkhla
2-PS_Tray_086-OC059	0.0395776	0	18.2815	2	OC059	Kamphaeng Saen, Nakhon Pathom
2-PS_Tray_109-OC135	0.0387935	0	15.7172	2	OC135	Mueang Phitsanulok, Phitsanulok
2-PS_Tray_099-OC072	0.0373335	0	19.0758	2	OC072	Wat Phleng, Ratchaburi
2-PS_Tray_095-OC064	0.0369678	0	18.3131	2	OC064	Roi Et
2-PS_Tray_098-OC072	0.036217	0	18.0448	2	OC072	Wat Phleng, Ratchaburi
3-PS_Tray_134-OC108	0.0361553	1	32.9362	3	OC108	Leam Sing, Chanthaburi
2-PS_Tray_087-OC059	0.034204	0	17.1401	2	OC059	Kamphaeng Saen, Nakhon Pathom
2-PS_Tray_097-OC072	0.0333108	0	15.0124	2	OC072	Wat Phleng, Ratchaburi
2-PS_Tray_108-OC135	0.033096	0	17.1059	2	OC135	Mueang Phitsanulok, Phitsanulok
2-PS_Tray_094-OC064	0.0302709	0	18.7944	2	OC064	Roi Et
2-PS_Tray_124-OC102	0.0250608	1	30.0431	2	OC102	Bangsaphan, Prachuap Khiri Khan
2-PS_Tray_103-OC081	0.0215271	0	14.005	2	OC081	Bang Klam, Songkhla
2-PS_Tray_113-OC194	0.0184898	0	19.9358	2	OC194	Udon Thani
2-PS_Tray_112-OC194	0.0104332	0	23.1419	2	OC194	Udon Thani
2-PS_Tray_096-OC064	0.00825669	0	16.6404	2	OC064	Roi Et
2-PS_Tray_105-OC113	0.00545505	0	21.1036	2	OC113	Mueang Rayong, Rayong
2-PS_Tray_111-OC194	0.00470186	0	18.534	2	OC194	Udon Thani
2-PS_Tray_115-OC195	0.00441837	0	15.2911	2	OC195	Kumphawapi, Udon thani
2-PS_Tray_114-OC195	0.00406664	0	12.0983	2	OC195	Kumphawapi, Udon thani
2-PS_Tray_106-OC113	0.00367804	1	26.7819	2	OC113	Mueang Rayong, Rayong
2-PS_Tray_107-OC113	0.00339143	0	20.1778	2	OC113	Mueang Rayong, Rayong
2-PS_Tray_116-OC195	0.00326034	0	13.6421	2	OC195	Kumphawapi, Udon thani
